# Supplementary material for: Bioinformatics driven in gene targeting platform for gold anticancer strategy delivery
Source: Mater Today Bio. 2025 Oct 18;35:102438. doi: 10.1016/j.mtbio.2025.102438 (PMC12589921; doi:10.1016/j.mtbio.2025.102438)
Supplement: Multimedia component 2 [file mmc2.xlsx]

## Sheet: SheetName
symbol	drug	cor	fdr	entrez
SDC1	16-beta-bromoandrosterone	0.09651	0.0371106	6382
SDC1	1S,3R-RSL-3	0.237243	3.5869e-10	6382
SDC1	3-Cl-AHPC	0.218122	4.92614e-09	6382
SDC1	968	0.111812	0.948635	6382
SDC1	A-804598	-0.0280737	0.886508	6382
SDC1	AA-COCF3	0.195989	1.27767e-06	6382
SDC1	ABT-199	0.237269	4.23186e-06	6382
SDC1	ABT-737	0.245396	1.76507e-09	6382
SDC1	AC55649	0.0226883	0.8814	6382
SDC1	AGK-2	-0.00725653	0.992693	6382
SDC1	AM-580	0.105847	0.0262191	6382
SDC1	AT-406	0.0823202	0.393975	6382
SDC1	AT13387	0.226126	6.4405e-05	6382
SDC1	AT7867	0.233819	1.1251e-09	6382
SDC1	AZ-3146	0.149421	0.000184786	6382
SDC1	AZD1480	0.167473	0.0101927	6382
SDC1	AZD4547	0.180163	1.9616e-05	6382
SDC1	AZD6482	0.0452016	0.450295	6382
SDC1	AZD7545	0.112451	0.00712155	6382
SDC1	AZD7762	0.208996	1.88717e-08	6382
SDC1	AZD8055	0.0961031	0.0162782	6382
SDC1	B02	0.223576	7.8843e-09	6382
SDC1	BCL-LZH-4	-0.154975	0.407961	6382
SDC1	BEC	-0.0270955	0.999979	6382
SDC1	BI-2536	0.326891	3.74817e-20	6382
SDC1	BIBR-1532	0.139387	0.00103264	6382
SDC1	BIRB-796	0.104065	0.0178205	6382
SDC1	BIX-01294	0.317211	8.41721e-18	6382
SDC1	BMS-195614	0.0760502	0.188836	6382
SDC1	BMS-270394	0.179572	1.6225e-05	6382
SDC1	BMS-345541	0.15938	3.6367e-05	6382
SDC1	BMS-536924	-0.0501808	0.358981	6382
SDC1	BMS-754807	0.0201325	0.706173	6382
SDC1	BRD-A02303741	0.113765	0.0229307	6382
SDC1	BRD-A05715709	-0.125516	0.40732	6382
SDC1	BRD-A71883111	0.11668	0.00509659	6382
SDC1	BRD-A86708339	0.182141	0.00172191	6382
SDC1	BRD-A94377914	0.303081	6.64097e-09	6382
SDC1	BRD-K01737880	0.139564	0.495503	6382
SDC1	BRD-K02251932	-0.0016696	0.981511	6382
SDC1	BRD-K02492147	-0.102901	0.0640194	6382
SDC1	BRD-K04800985	-0.00977033	0.999785	6382
SDC1	BRD-K09344309	0.00958486	0.989687	6382
SDC1	BRD-K09587429	-0.078493	0.20288	6382
SDC1	BRD-K11533227	0.162017	0.000100062	6382
SDC1	BRD-K13999467	0.171147	2.4128e-05	6382
SDC1	BRD-K14844214	0.0384036	0.622649	6382
SDC1	BRD-K16147474	-0.0431356	0.905013	6382
SDC1	BRD-K17060750	-0.143966	0.00176305	6382
SDC1	BRD-K19103580	0.0667807	0.172734	6382
SDC1	BRD-K24690302	0.170409	2.3213e-05	6382
SDC1	BRD-K26531177	0.262943	1.38906e-11	6382
SDC1	BRD-K27224038	0.0954056	0.689538	6382
SDC1	BRD-K27986637	0.163976	0.232748	6382
SDC1	BRD-K28456706	0.160148	6.0119e-05	6382
SDC1	BRD-K29086754	0.185715	0.232246	6382
SDC1	BRD-K29313308	0.178606	9.49782e-06	6382
SDC1	BRD-K30019337	0.0858905	0.744114	6382
SDC1	BRD-K30748066	0.28825	0.0810204	6382
SDC1	BRD-K33199242	-0.028761	0.965156	6382
SDC1	BRD-K33514849	0.0642114	0.999288	6382
SDC1	BRD-K34099515	0.0509815	0.954062	6382
SDC1	BRD-K34222889	0.322597	6.16575e-19	6382
SDC1	BRD-K34485477	0.0803996	0.998562	6382
SDC1	BRD-K35604418	0.238161	3.89425e-10	6382
SDC1	BRD-K37390332	0.0531437	0.769462	6382
SDC1	BRD-K41334119	0.0451521	0.950761	6382
SDC1	BRD-K41597374	0.158147	4.6286e-05	6382
SDC1	BRD-K42260513	0.0228137	0.998533	6382
SDC1	BRD-K44224150	-0.0349512	0.994574	6382
SDC1	BRD-K45681478	0.159803	0.000134643	6382
SDC1	BRD-K48334597	0.160539	0.12088	6382
SDC1	BRD-K48477130	-0.0757541	0.698319	6382
SDC1	BRD-K49290616	-0.0773237	0.842681	6382
SDC1	BRD-K50799972	0.0283508	0.728017	6382
SDC1	BRD-K51490254	0.148789	0.000297234	6382
SDC1	BRD-K51831558	0.249729	0.00020416	6382
SDC1	BRD-K52037352	0.0110289	0.895533	6382
SDC1	BRD-K55116708	0.12094	0.0046641	6382
SDC1	BRD-K61166597	0.294644	1.11073e-14	6382
SDC1	BRD-K63431240	0.0620966	0.158648	6382
SDC1	BRD-K64610608	-0.0726941	0.492161	6382
SDC1	BRD-K66453893	0.267936	3.25992e-13	6382
SDC1	BRD-K66532283	0.297867	7.11623e-15	6382
SDC1	BRD-K70511574	0.258116	2.54424e-12	6382
SDC1	BRD-K71781559	-0.00486395	0.997787	6382
SDC1	BRD-K75293299	0.0190879	0.957149	6382
SDC1	BRD-K78574327	0.000397505	0.999714	6382
SDC1	BRD-K80183349	0.210634	3.03114e-08	6382
SDC1	BRD-K84807411	0.145906	0.527374	6382
SDC1	BRD-K85133207	0.103771	0.0154045	6382
SDC1	BRD-K86535717	-0.084149	0.786004	6382
SDC1	BRD-K88742110	0.236251	2.00838e-09	6382
SDC1	BRD-K90370028	0.0315687	0.955042	6382
SDC1	BRD-K92856060	0.319275	1.23689e-16	6382
SDC1	BRD-K96431673	-0.0365934	0.994886	6382
SDC1	BRD-K96970199	0.0228256	0.998764	6382
SDC1	BRD-K97651142	0.134091	0.00096239	6382
SDC1	BRD-K99006945	0.0306771	0.702945	6382
SDC1	BRD-M00053801	0.0770143	0.419019	6382
SDC1	BRD1378	0.0127987	0.935655	6382
SDC1	BRD1812	0.237366	4.99708e-10	6382
SDC1	BRD1835	0.0774381	0.0970218	6382
SDC1	BRD4132	0.0847321	0.155595	6382
SDC1	BRD5468	0.0431046	0.633452	6382
SDC1	BRD6340	0.202758	1.58439e-07	6382
SDC1	BRD8899	-0.0209149	0.866257	6382
SDC1	BRD8958	-0.00575336	0.99313	6382
SDC1	BRD9647	0.131568	0.00406988	6382
SDC1	BRD9876	0.0392183	0.544596	6382
SDC1	BYL-719	-0.18151	0.000921694	6382
SDC1	Bax channel blocker	0.243946	2.97398e-09	6382
SDC1	C6-ceramide	-0.0338337	0.779233	6382
SDC1	CAL-101	0.0903809	0.0867994	6382
SDC1	CAY10576	0.0113065	0.905129	6382
SDC1	CAY10594	0.0740367	0.185919	6382
SDC1	CAY10618	0.257438	4.39037e-12	6382
SDC1	CBB-1007	-0.00329844	0.992506	6382
SDC1	CCT036477	0.321496	2.12301e-18	6382
SDC1	CD-1530	0.0689069	0.193414	6382
SDC1	CD-437	0.271477	1.5978e-13	6382
SDC1	CHIR-99021	0.217811	4.01934e-08	6382
SDC1	CHM-1	0.258336	1.76196e-12	6382
SDC1	CI-976	0.00788999	0.968621	6382
SDC1	CID-5951923	-0.0409817	0.647992	6382
SDC1	CIL41	0.250994	7.3299e-05	6382
SDC1	CIL55	0.0511487	0.833286	6382
SDC1	CIL55A	0.218774	0.000121908	6382
SDC1	CIL56	0.267569	2.28123e-06	6382
SDC1	CIL70	0.343088	9.03712e-11	6382
SDC1	COL-3	0.30408	2.85314e-12	6382
SDC1	CR-1-31B	0.212583	6.63011e-09	6382
SDC1	Ch-55	0.124453	0.00456023	6382
SDC1	Compound 1541A	0.112384	0.0359085	6382
SDC1	Compound 23 citrate	0.200426	1.61675e-07	6382
SDC1	Compound 7d-cis	0.243555	2.48624e-09	6382
SDC1	DBeQ	0.175401	1.9781e-05	6382
SDC1	DNMDP	0.0308993	0.694133	6382
SDC1	ELCPK	0.214695	0.000157705	6382
SDC1	ETP-46464	0.134879	0.00771038	6382
SDC1	EX-527	0.0127592	0.935949	6382
SDC1	FGIN-1-27	-0.0857444	0.506168	6382
SDC1	FQI-1	0.253811	1.44082e-06	6382
SDC1	FQI-2	0.242915	2.82156e-11	6382
SDC1	FSC231	-0.0449572	0.99945	6382
SDC1	GANT-61	0.0834942	0.122116	6382
SDC1	GDC-0879	0.0788774	0.11834	6382
SDC1	GDC-0941	-0.00530907	0.927649	6382
SDC1	GMX-1778	0.222924	6.02574e-09	6382
SDC1	GSK-3 inhibitor IX	0.228737	1.4199e-08	6382
SDC1	GSK-J4	0.254772	0.0916625	6382
SDC1	GSK1059615	-0.0486558	0.855199	6382
SDC1	GSK2636771	0.0483375	0.627961	6382
SDC1	GSK4112	0.0390055	0.455849	6382
SDC1	GSK461364	0.329683	1.24753e-19	6382
SDC1	GSK525762A	0.284783	5.97089e-15	6382
SDC1	GW-405833	0.217503	6.3304e-09	6382
SDC1	GW-843682X	0.201639	2.61909e-07	6382
SDC1	HBX-41108	0.135627	0.00838155	6382
SDC1	HC-067047	0.0641649	0.276794	6382
SDC1	HLI 373	0.159654	5.7569e-05	6382
SDC1	I-BET151	0.311263	5.99425e-18	6382
SDC1	IC-87114	-0.00119398	0.990943	6382
SDC1	IPR-456	-0.00966585	0.963953	6382
SDC1	ISOX	0.307934	3.76031e-17	6382
SDC1	IU1	-0.00598784	0.963077	6382
SDC1	JQ-1	0.276027	3.67507e-14	6382
SDC1	JW-480	0.022302	0.908134	6382
SDC1	JW-55	-0.163867	0.170007	6382
SDC1	JW-74	0.0947584	0.220045	6382
SDC1	KH-CB19	0.0251092	0.840012	6382
SDC1	KHS101	0.122233	0.00309428	6382
SDC1	KPT185	0.26721	5.78391e-10	6382
SDC1	KU 0060648	0.103658	0.00987412	6382
SDC1	KU-0063794	0.0966458	0.0170879	6382
SDC1	KU-55933	0.134844	0.00112012	6382
SDC1	KU-60019	0.17878	2.69937e-06	6382
SDC1	KW-2449	0.313214	6.37922e-18	6382
SDC1	KX2-391	0.28085	2.39903e-14	6382
SDC1	Ki8751	0.202763	4.94391e-07	6382
SDC1	Ko-143	0.160787	3.5867e-05	6382
SDC1	L-685458	0.000759858	0.993737	6382
SDC1	LE-135	0.127254	0.00246012	6382
SDC1	LRRK2-IN-1	0.297443	9.48044e-12	6382
SDC1	LY-2157299	-0.161402	0.418952	6382
SDC1	LY-2183240	0.36832	6.743e-25	6382
SDC1	MG-132	0.234426	0.00125506	6382
SDC1	MGCD-265	0.239778	1.79749e-10	6382
SDC1	MI-1	-0.0989113	0.162235	6382
SDC1	MI-2	0.119456	0.0676352	6382
SDC1	MK-0752	-0.0600895	0.39532	6382
SDC1	MK-1775	0.246657	4.76099e-11	6382
SDC1	MK-2206	0.0730972	0.0932484	6382
SDC1	ML006	0.0644938	0.217774	6382
SDC1	ML029	0.143171	0.000632508	6382
SDC1	ML031	0.233981	1.35092e-08	6382
SDC1	ML050	0.192944	1.53086e-06	6382
SDC1	ML083	-0.0708832	0.510071	6382
SDC1	ML162	0.238042	5.2815e-10	6382
SDC1	ML203	0.12084	0.0163373	6382
SDC1	ML210	0.293001	1.3189e-14	6382
SDC1	ML239	0.270145	2.7344e-12	6382
SDC1	ML258	-0.0062197	0.964075	6382
SDC1	ML311	0.234287	1.37409e-10	6382
SDC1	ML312	-0.103453	0.95729	6382
SDC1	ML320	0.194807	4.40653e-06	6382
SDC1	ML334 diastereomer	-0.109663	0.0875749	6382
SDC1	MLN2238	0.250231	3.30938e-11	6382
SDC1	MLN2480	0.193241	0.0138129	6382
SDC1	MST-312	0.270556	4.0188e-13	6382
SDC1	Mdivi-1	0.183122	4.32085e-06	6382
SDC1	Merck60	0.296587	3.6281e-16	6382
SDC1	N9-isopropylolomoucine	0.1305	0.00113408	6382
SDC1	NPC-26	0.0668008	0.505588	6382
SDC1	NSC 74859	0.135002	0.00461013	6382
SDC1	NSC19630	0.240145	1.33495e-07	6382
SDC1	NSC23766	0.187885	1.39993e-06	6382
SDC1	NSC30930	-0.0698327	0.285955	6382
SDC1	NSC48300	0.277078	6.95599e-14	6382
SDC1	NSC632839	0.196443	1.48566e-07	6382
SDC1	NSC95397	0.339236	1.76291e-18	6382
SDC1	NVP-231	0.245982	3.63794e-11	6382
SDC1	NVP-ADW742	0.108085	0.0111111	6382
SDC1	NVP-BEZ235	0.0979347	0.0489867	6382
SDC1	NVP-BSK805	0.306284	3.22664e-16	6382
SDC1	NVP-TAE684	0.0221759	0.689002	6382
SDC1	O-6-benzylguanine	0.101345	0.380415	6382
SDC1	OSI-027	0.117125	0.00421149	6382
SDC1	OSI-930	0.250357	1.88921e-09	6382
SDC1	PAC-1	0.244207	1.62555e-10	6382
SDC1	PD 153035	-0.265249	1.54248e-08	6382
SDC1	PD318088	-0.0882212	0.0496228	6382
SDC1	PDMP	0.237633	2.53645e-09	6382
SDC1	PF-184	0.273423	3.30599e-13	6382
SDC1	PF-3758309	0.258039	1.87087e-06	6382
SDC1	PF-4800567 hydrochloride	-0.0469265	0.999586	6382
SDC1	PF-543	0.0341028	0.499284	6382
SDC1	PF-573228	0.182353	1.72657e-06	6382
SDC1	PF-750	0.0995767	0.0294745	6382
SDC1	PHA-793887	0.209699	1.26482e-08	6382
SDC1	PI-103	0.192362	9.23442e-07	6382
SDC1	PIK-93	0.126727	0.00170725	6382
SDC1	PL-DI	0.301794	2.25127e-16	6382
SDC1	PLX-4720	0.0630877	0.349255	6382
SDC1	PRIMA-1	0.349811	5.84044e-21	6382
SDC1	PRIMA-1-Met	0.163681	0.0104727	6382
SDC1	PRL-3 inhibitor I	-0.00871009	0.96238	6382
SDC1	PX-12	0.36066	2.2532e-23	6382
SDC1	PYR-41	0.141137	0.00391756	6382
SDC1	QS-11	0.175656	0.464116	6382
SDC1	QW-BI-011	0.364415	6.13974e-06	6382
SDC1	R428	0.277582	3.42801e-09	6382
SDC1	RAF265	0.198717	6.1598e-05	6382
SDC1	RG-108	0.231785	1.34139e-08	6382
SDC1	RITA	0.218117	2.52698e-08	6382
SDC1	RO4929097	0.104454	0.158829	6382
SDC1	Repligen 136	0.199384	8.68237e-07	6382
SDC1	SB-225002	0.332895	1.00151e-20	6382
SDC1	SB-431542	-0.0904308	0.279507	6382
SDC1	SB-525334	0.0145389	0.82042	6382
SDC1	SB-743921	0.224369	6.68404e-10	6382
SDC1	SCH-529074	0.179523	2.9146e-05	6382
SDC1	SCH-79797	0.197241	1.63012e-07	6382
SDC1	SGX-523	-0.0123166	0.877797	6382
SDC1	SID 26681509	0.210643	4.90732e-07	6382
SDC1	SJ-172550	0.121234	0.172573	6382
SDC1	SKI-II	0.173372	2.6713e-05	6382
SDC1	SMER-3	0.259387	6.76242e-10	6382
SDC1	SN-38	0.233745	1.71014e-08	6382
SDC1	SNS-032	0.147531	0.000254159	6382
SDC1	SNX-2112	0.190466	2.33612e-07	6382
SDC1	SR-II-138A	0.214178	3.66736e-09	6382
SDC1	SR1001	0.11789	0.0569491	6382
SDC1	SR8278	-0.0196228	0.96565	6382
SDC1	SRT-1720	0.169958	4.8693e-05	6382
SDC1	STF-31	0.287479	3.3124e-14	6382
SDC1	SU11274	0.198953	3.04861e-07	6382
SDC1	SZ4TA2	0.0109536	0.945764	6382
SDC1	StemRegenin 1	0.142644	0.000280679	6382
SDC1	TG-100-115	0.0957039	0.0444382	6382
SDC1	TG-101348	0.218707	1.0638e-08	6382
SDC1	TGX-221	0.0772106	0.217308	6382
SDC1	TPCA-1	0.16313	1.9045e-05	6382
SDC1	TW-37	0.224176	7.98707e-09	6382
SDC1	UNC0321	-0.140892	0.0898838	6382
SDC1	UNC0638	0.213055	7.7456e-08	6382
SDC1	VAF-347	-0.118441	0.0438528	6382
SDC1	VER-155008	0.12137	0.00298192	6382
SDC1	VU0155056	-0.0199601	0.967417	6382
SDC1	WAY-362450	-0.00446944	0.998521	6382
SDC1	WP1130	0.222677	7.2823e-09	6382
SDC1	WZ4002	0.00491636	0.960729	6382
SDC1	WZ8040	-0.0342848	0.542198	6382
SDC1	XL765	0.0893903	0.0880801	6382
SDC1	YK 4-279	0.281643	1.00991e-14	6382
SDC1	YM-155	0.166677	0.000163407	6382
SDC1	ZSTK474	0.0303506	0.608561	6382
SDC1	abiraterone	-0.133851	0.285641	6382
SDC1	afatinib	-0.204931	8.58329e-07	6382
SDC1	alisertib	0.208689	2.59538e-08	6382
SDC1	alvocidib	0.24565	1.0098e-05	6382
SDC1	apicidin	0.3104	7.16076e-18	6382
SDC1	austocystin D	-0.192909	4.47734e-06	6382
SDC1	avicin D	0.0515471	0.593855	6382
SDC1	avrainvillamide	0.255869	1.7387e-08	6382
SDC1	axitinib	0.298529	4.04402e-16	6382
SDC1	azacitidine	0.11352	0.0137059	6382
SDC1	bafilomycin A1	0.116405	0.831334	6382
SDC1	barasertib	0.215036	1.11885e-08	6382
SDC1	bardoxolone methyl	0.218299	6.52891e-08	6382
SDC1	belinostat	0.292534	3.65056e-08	6382
SDC1	bendamustine	0.211507	2.42418e-07	6382
SDC1	betulinic acid	-0.00504118	0.986662	6382
SDC1	bexarotene	0.174255	2.5922e-05	6382
SDC1	birinapant	0.0349569	0.620755	6382
SDC1	blebbistatin	-0.0769485	0.902748	6382
SDC1	bleomycin A2	-0.00221577	0.976929	6382
SDC1	bortezomib	0.265904	2.25613e-12	6382
SDC1	bosutinib	0.0506647	0.234266	6382
SDC1	brefeldin A	0.0660438	0.144344	6382
SDC1	brivanib	0.20902	9.48446e-08	6382
SDC1	cabozantinib	0.149481	0.000666646	6382
SDC1	canertinib	-0.112271	0.00982391	6382
SDC1	cediranib	0.0304078	0.837883	6382
SDC1	ceranib-2	0.250101	6.61287e-12	6382
SDC1	cerulenin	0.268602	4.6657e-13	6382
SDC1	chlorambucil	0.322207	2.73897e-18	6382
SDC1	ciclopirox	0.261888	5.97959e-13	6382
SDC1	ciclosporin	0.00434124	0.95228	6382
SDC1	cimetidine	0.107957	0.925873	6382
SDC1	clofarabine	0.311274	4.11816e-18	6382
SDC1	crizotinib	0.276499	9.76648e-14	6382
SDC1	cucurbitacin I	0.240788	3.62328e-10	6382
SDC1	curcumin	0.196574	1.72255e-07	6382
SDC1	cyanoquinoline 11	-0.0346236	0.738415	6382
SDC1	cyclophosphamide	-0.0160729	0.998231	6382
SDC1	cytarabine hydrochloride	0.316537	1.6449e-18	6382
SDC1	cytochalasin B	0.0795695	0.10389	6382
SDC1	dabrafenib	0.255517	6.2155e-05	6382
SDC1	dacarbazine	0.251578	1.96761e-11	6382
SDC1	daporinad	0.249836	1.38157e-09	6382
SDC1	darinaparsin	0.244359	2.3837e-05	6382
SDC1	dasatinib	-0.0960843	0.0284106	6382
SDC1	decitabine	0.246875	1.34018e-11	6382
SDC1	dexamethasone	0.136165	0.000998176	6382
SDC1	dinaciclib	0.21665	8.1584e-05	6382
SDC1	docetaxel	0.22703	6.7483e-05	6382
SDC1	doxorubicin	0.321887	1.69884e-19	6382
SDC1	elocalcitol	0.193231	4.02833e-07	6382
SDC1	entinostat	0.280717	3.4706e-14	6382
SDC1	epigallocatechin-3-monogallate	0.200909	1.608e-06	6382
SDC1	erastin	0.225823	1.06622e-08	6382
SDC1	erismodegib	-0.0709463	0.324632	6382
SDC1	erlotinib	-0.191561	1.33501e-06	6382
SDC1	etomoxir	0.0276401	0.969766	6382
SDC1	etoposide	0.323657	3.53509e-19	6382
SDC1	fingolimod	0.205176	7.9219e-08	6382
SDC1	fluorouracil	0.0756728	0.0539215	6382
SDC1	fluvastatin	0.107885	0.0223981	6382
SDC1	foretinib	0.192721	1.03664e-06	6382
SDC1	fulvestrant	0.0609068	0.886279	6382
SDC1	fumonisin B1	0.111751	0.0251938	6382
SDC1	gefitinib	-0.149742	0.00053996	6382
SDC1	gemcitabine	0.297038	6.9181e-15	6382
SDC1	gossypol	0.231168	2.37885e-09	6382
SDC1	hyperforin	-0.0362033	0.704566	6382
SDC1	ibrutinib	-0.141684	0.00682769	6382
SDC1	ifosfamide	-0.0484202	0.820572	6382
SDC1	imatinib	0.178645	9.50301e-06	6382
SDC1	importazole	0.0379548	0.565363	6382
SDC1	indisulam	0.279549	1.35447e-13	6382
SDC1	isoevodiamine	0.293889	7.38079e-16	6382
SDC1	isoliquiritigenin	0.246015	0.00251522	6382
SDC1	isonicotinohydroxamic acid	0.0333579	0.992739	6382
SDC1	istradefylline	0.00754028	0.973972	6382
SDC1	itraconazole	0.052177	0.456815	6382
SDC1	lapatinib	-0.152914	0.000221787	6382
SDC1	lenvatinib	0.184572	4.5221e-06	6382
SDC1	leptomycin B	0.232139	1.46347e-10	6382
SDC1	linifanib	0.109132	0.00479776	6382
SDC1	linsitinib	0.0287674	0.544806	6382
SDC1	lomeguatrib	0.0344043	0.565575	6382
SDC1	lovastatin	0.0996438	0.0310807	6382
SDC1	manumycin A	0.342877	2.85553e-21	6382
SDC1	marinopyrrole A	0.240735	6.2495e-07	6382
SDC1	masitinib	0.152777	0.000131578	6382
SDC1	methotrexate	0.158979	7.7689e-05	6382
SDC1	methylstat	0.305447	9.13763e-12	6382
SDC1	mitomycin	0.267062	4.62324e-13	6382
SDC1	momelotinib	0.189689	1.44513e-06	6382
SDC1	myricetin	0.0383672	0.736875	6382
SDC1	myriocin	-0.0958633	0.850486	6382
SDC1	nakiterpiosin	0.232335	3.99516e-10	6382
SDC1	narciclasine	0.272115	2.33839e-13	6382
SDC1	navitoclax	0.199215	4.27284e-07	6382
SDC1	necrostatin-1	0.128249	0.00370719	6382
SDC1	necrostatin-7	0.108029	0.0126063	6382
SDC1	necrosulfonamide	0.341233	1.38683e-14	6382
SDC1	nelarabine	0.0422805	0.860797	6382
SDC1	neopeltolide	0.21917	0.0115173	6382
SDC1	neratinib	-0.083799	0.0496772	6382
SDC1	neuronal differentiation inducer III	0.174709	3.78092e-06	6382
SDC1	niclosamide	0.20658	2.32009e-07	6382
SDC1	nilotinib	0.0790595	0.263442	6382
SDC1	nintedanib	0.085486	0.0890378	6382
SDC1	nutlin-3	0.241677	2.66301e-10	6382
SDC1	obatoclax	0.271545	1.92666e-13	6382
SDC1	olaparib	0.261931	3.2765e-12	6382
SDC1	oligomycin A	0.162258	3.0331e-05	6382
SDC1	omacetaxine mepesuccinate	0.257311	4.32287e-09	6382
SDC1	ouabain	0.230293	4.75008e-10	6382
SDC1	paclitaxel	0.206865	3.57777e-08	6382
SDC1	palmostatin B	0.0682814	0.515857	6382
SDC1	pandacostat	0.0322811	0.513122	6382
SDC1	panobinostat	0.27669	2.44589e-14	6382
SDC1	parbendazole	0.295167	1.88489e-16	6382
SDC1	parthenolide	0.085928	0.107605	6382
SDC1	pazopanib	0.224482	3.45357e-09	6382
SDC1	pevonedistat	0.200388	1.83277e-07	6382
SDC1	phloretin	0.238748	2.54188e-10	6382
SDC1	pifithrin-alpha	0.123173	0.0196351	6382
SDC1	pifithrin-mu	0.221412	5.37465e-09	6382
SDC1	piperlongumine	0.331309	3.90815e-20	6382
SDC1	pitstop2	0.0485505	0.800694	6382
SDC1	pluripotin	0.053285	0.286983	6382
SDC1	procarbazine	-0.0268606	0.895326	6382
SDC1	prochlorperazine	0.178578	1.6051e-05	6382
SDC1	purmorphamine	0.181443	5.2903e-05	6382
SDC1	pyrazolanthrone	0.0569519	0.258684	6382
SDC1	quizartinib	0.0793989	0.152198	6382
SDC1	regorafenib	0.169764	0.000217221	6382
SDC1	rigosertib	0.27888	8.35689e-14	6382
SDC1	ruxolitinib	0.128022	0.00146082	6382
SDC1	salermide	0.051236	0.605235	6382
SDC1	saracatinib	-0.156041	0.000172081	6382
SDC1	selumetinib	-0.104323	0.0203446	6382
SDC1	semagacestat	-0.0301978	0.852028	6382
SDC1	serdemetan	0.205981	1.2553e-07	6382
SDC1	sildenafil	0.0420759	0.737704	6382
SDC1	silmitasertib	0.0358073	0.692491	6382
SDC1	simvastatin	0.00455719	0.954147	6382
SDC1	sirolimus	0.140866	0.000272814	6382
SDC1	sitagliptin	-0.0573125	0.997718	6382
SDC1	skepinone-L	0.125825	0.0400849	6382
SDC1	sorafenib	0.180599	1.1518e-05	6382
SDC1	sotrastaurin	0.2854	1.2221e-10	6382
SDC1	spautin-1	0.0733979	0.125042	6382
SDC1	staurosporine	0.16981	0.110691	6382
SDC1	sunitinib	0.221313	6.9562e-09	6382
SDC1	tacedinaline	0.260596	4.05213e-09	6382
SDC1	tacrolimus	0.193313	1.54599e-06	6382
SDC1	tamatinib	-0.0209253	0.830225	6382
SDC1	tamoxifen	0.0610148	0.33961	6382
SDC1	tandutinib	0.201245	7.41873e-07	6382
SDC1	tanespimycin	-0.100463	0.0409345	6382
SDC1	temozolomide	0.0927157	0.119732	6382
SDC1	temsirolimus	0.148815	0.0114954	6382
SDC1	teniposide	0.385302	2.00325e-14	6382
SDC1	thalidomide	0.00318236	0.99277	6382
SDC1	tigecycline	0.2398	2.2789e-05	6382
SDC1	tipifarnib-P1	0.166023	1.7383e-05	6382
SDC1	tipifarnib-P2	0.27782	7.83264e-08	6382
SDC1	tivantinib	0.286197	1.1477e-07	6382
SDC1	tivozanib	0.160668	0.000229619	6382
SDC1	topotecan	0.292294	4.83703e-16	6382
SDC1	tosedostat	0.141454	0.00055411	6382
SDC1	tozasertib	0.436081	0.00304776	6382
SDC1	trametinib	-0.0964438	0.188894	6382
SDC1	tretinoin	0.140026	0.000438764	6382
SDC1	triazolothiadiazine	0.329789	1.86904e-20	6382
SDC1	trifluoperazine	0.0920032	0.0547793	6382
SDC1	triptolide	0.183012	1.70112e-06	6382
SDC1	tubastatin A	0.198453	0.000543724	6382
SDC1	valdecoxib	0.164342	2.7819e-05	6382
SDC1	vandetanib	-0.174554	6.7447e-05	6382
SDC1	veliparib	0.0452562	0.56954	6382
SDC1	vemurafenib	0.035196	0.561904	6382
SDC1	vincristine	0.306085	5.1208e-18	6382
SDC1	vorapaxar	0.138933	0.00142476	6382
SDC1	vorinostat	0.304635	9.14062e-17	6382
SDC1	zebularine	0.16374	2.3134e-05	6382
